# Supplementary material for: The transcription factor Gli3 promotes B cell development in fetal liver through repression of Shh
Source: J Exp Med. 2017 Jul 3;214(7):2041–58. doi: 10.1084/jem.20160852 (PMC5502423; doi:10.1084/jem.20160852)
Supplement: Table S1 (Excel file) [file JEM_20160852_TableS1.xlsx]

## Sheet: Sheet1
Table S1
3,000 most significant genes	1,500 genes with high positive PC1 scores	1,500 genes with high negative PC1 scores	Intersected genes
Ppdpf	Hdac3	Myom2	Ppdpf
Ralgps1	Prg2	Kcnf1	Ralgps1
Cdc25c	Ear6	Ptprc	Cdc25c
Tmem33	Gsdmd	Dip2b	Tmem33
Mak16	Ints8	Abhd13	Fosb
Fosb	Dok4	Ak4	Slc2a3
Slc2a3	Epx	Uvrag	Hist1h3g
Csf3	Anapc10	Gal	Atn1
Zfp955a	Lsm2	Heph	Fam24a
Phf23	Ear1	Vmn2r4	Cluap1
Gipc3	Txlna	Klf14	Ppil6
Hist1h3g	Car1	Zfp791	Eif1
Olfr632	Hist1h3b	Nme8	Dbt
Atn1	Ran	Slc7a13	Nog
Fam24a	Pfdn1	Gja10	Hilpda
Cluap1	Zfp639	Kncn	Timeless
Rbm12b2	Psma5	Tmem95	Ints8
Osgep	U2af1l4	Fam24a	Tmem95
Ppil6	Asb8	Apol7e	Rassf6
Prhoxnb	Timeless	Gpr83	Nsmaf
Eif1	Cox17	Gm7092	Adprm
Mettl16	Thrb	Trim50	Ska1
Dbt	Cenpt	Olfml1	Zfp609
Ly6f	Knstrn	Slc25a48	Orai3
Nog	Bean1	Fam92b	Oasl1
Trim35	Flrt2	Usp29	Zfand3
Hilpda	Nelfcd	Prrg4	Klk10
Ero1l	Cnpy4	Usp3	Cnot7
Timeless	Atp5b	Mcidas	Rhot1
Ints8	Kctd1	Trpc5	Nup37
Tmem95	Ear2	Whamm	Prkce
9430038I01Rik	Rnf5	Smim13	Clcc1
Vat1	Tssc4	Eif1	Agl
Alkbh3	Lmf2	Nsd1	Cryl1
Prcp	Tpgs2	Nsun7	Psmc3
Cwc22	Gins1	Foxo1	Tet1
Slamf8	Mbd2	Eya1	Brk1
Olfr314	Hist1h3c	Sbno1	Ighmbp2
Rassf6	Pbk	Pramef8	Pigm
Sbf1	Echdc1	Foxj3	Prg3
Nsmaf	Rbm10	Slc16a8	Pyurf
Adprm	Hprt	Arhgap30	Psma6
Mrpl32	Srrt	Ccpg1	Rabl6
Ska1	Smim1	Pum2	Hist1h4i
Nsun3	Trpv5	Ndel1	Itga2b
Zfp609	Chtf18	Atg2b	Elk1
Orai3	X2310011J03Rik	Plaur	Mbd2
Cdc27	X1700037H04Rik	Gsap	Ctla2b
Vstm5	Trmu	Ralgps1	Gm4951
Oasl1	Cdca8	Crxos1	Tmco6
Zfand3	Fubp1	Map3k3	Oxld1
Klk10	Blvrb	Cldn23	Gm7092
Tlr13	Cdkn2c	Smarcd1	Nlrc3
Cnot7	Ppp1r3e	Ankrd11	Cox6b1
Rhot1	Mfsd11	Specc1l	Wdhd1
Nup37	Ccdc25	Camsap1	Pbk
Arid3a	Mtfmt	Pigm	Scoc
Prkce	Alox15	Mtmr12	Kncn
Clcc1	E430018J23Rik	Hilpda	Snx1
Snx27	G0s2	Wasl	Ppp1r3e
Agl	Ska1	X2010005H15Rik	Dab2ip
Acox3	Snx1	Jarid2	Slc30a6
Gm5218	Nup43	Trp53inp2	Mcmbp
Cryl1	Txnl1	Cxcr5	Cyp8b1
Psmc3	Mis18bp1	Ankib1	Tbl1xr1
Tet1	Skp1a	Gna13	Dynlt3
Brk1	Mrpl4	Mccc1	Il6
Ighmbp2	X1700012L04Rik	X4930444G20Rik	Crim1
Pigm	Zglp1	Des	Slc27a3
Amica1	Prg3	A830010M20Rik	Iqgap2
Acrbp	Rpusd1	Mgat5	Map3k9
Prg3	Ict1	Gm11397	Slc39a10
Pyurf	X2700029M09Rik	Purb	Ccnd2
Psma6	Ppil1	Lrrk2	Gal
Rabl6	Commd6	Zcchc11	Ndufa2
Trappc9	Tubb4b	Rasa2	Comt
Il18rap	Paics	Fndc3b	Wasl
Gna12	Hcn2	Rnf103	Mycn
Sdhaf1	Mcm10	Unc13c	Myo6
Ppp1r27	Abcg4	Nup62cl	Spry2
Krt36	Spc24	Hira	Zfr2
Tmem69	Atp5s	Amer1	Hif1an
Tmem178	Eif4e	Eml6	Anapc1
Hist1h4i	Abhd10	Fam131b	Ube2s
Itga2b	Prdx3	Scaper	Eif5a2
Unc79	Atpif1	Retnlg	Zfp91
Elk1	Lrp2bp	Zfp2	Akr1c6
Gnaz	X2510003E04Rik	Nlrc3	Abhd13
Mbd2	Bag1	Nog	Amer1
Klk1	Ube2l3	Adcy2	Spata32
Epm2aip1	Cenph	Slc43a2	Rcan2
C9	Nelfa	Alpk1	Fam92b
Ctla2b	Ssbp1	Armcx4	Sos2
Gm4951	Pole2	Grm6	Rad52
Tmco6	Ndufa3	D630037F22Rik	Sema4d
Col4a3bp	Ndufv1	Mycn	Sar1a
Oxld1	M1ap	Fbxo44	Ints10
Gm7092	Taldo1	Zfp868	D130040H23Rik
Nlrc3	Vrk1	Tmem41b	Fzd4
Cox6b1	Rbm14	Asphd1	Slc43a2
Nrep	Kctd7	Lrrc69	Xrcc1
Wdhd1	Acp5	Wasf2	Psmc2
Pbk	Ppil6	Tcp11	Slc39a1
Scoc	Fitm2	Gnai1	Helz
Pnrc2	Scoc	Map3k7	Pde2a
Kncn	Padi6	Gabarapl1	Hist1h2bn
Snx1	Gpx4	Wdr82	Sh3bp5l
Ppp1r3e	Espl1	Plk3	Lrrc3
Dab2ip	N6amt2	Braf	Dsel
Slc30a6	Myh7b	Spry2	Txnl1
Mcmbp	Stra13	Acsl3.Utp14b	Cnpy4
Cyp8b1	Reep6	Akap9	Fam131b
Tbl1xr1	Wdhd1	Prr14l	Ppargc1a
Dynlt3	Sord	Fosb	Cenpn
Lasp1	Fam216a	Arl2bp	Trim50
Il6	Tnfrsf25	Zbtb43	Rnf103
Serinc2	Psmd14	Manea	Ndufa3
Ly6g6c	Hdhd3	Satb2	Rpusd1
Prss55	Hsbp1	Klf4	Nsmce2
Crim1	Slc30a10	Elk1	Hint2
Slc27a3	Mcmbp	Grpel2	Srrt
Iqgap2	Ints10	Tmtc1	Tsc22d3
Zfp64	Vamp5	Rcan2	Mylip
Ppp1ca	Lig1	Tmed7	Hist1h4f
Map3k9	Tubb5	Map3k4	Cenph
Slc39a10	Wdr61	Zfp831	Slc25a48
Tmbim6	Rpa2	Fzd4	Tet3
Hp1bp3	Park7	Slc12a7	Rnaset2b
Nkx2-3	Cdc25c	Lin7c	Gja10
Gm6537	Fam171a1	Ints3	Ncaph2
Ccnd2	Pigyl	Pcbp4	Mgat5
Gal	Cisd3	Dach1	Asb8
Pla2g12b	Tk1	Mylip	Bmi1
Ndufa2	Tmie	Gm684	Gsap
Lrrc42	Dctpp1	Id4	Rpp30
Comt	Rpp30	Lrrc58	Nudt22
Wasl	Spa17	Adora1	Smarcc2
Atrn	Cdk2ap1	Runx1	Ddost
Mycn	Tpx2	Gimap5	Pxmp4
Per3	Bub3	Lilrb4	Kdelr1
Myo6	Mc1r	Foxj2	Klf4
Spry2	Fahd1	Rragc	Disp1
Zfr2	Efna4	Epha1	Pabpn1
Cuta	Arrdc2	Alkbh5	Phactr4
Hif1an	Smarcb1	Rsf1	Ear2
Anapc1	Clpp	Phf21a	Slc16a8
Tmem194b	Mkln1	Cecr2	Zfp831
Ube2s	Ska3	Btbd11	Wbp1l
Eif5a2	Trmt13	Disp1	Pik3ip1
Zfp91	C330027C09Rik	Gspt2	Eml6
Akr1c6	Ncaph2	Prkaa2	Rbbp5
Abhd13	Ndufb8	Rock2	Dnajc7
Sh3bp4	Kif15	Fam83d	Lrwd1
Hadh	Tfr2	Cd209c	Cog3
Amer1	Trmt10a	Tsc22d3	Dcaf13
Spata32	Adprhl2	Zfp869	Paics
Evi2a+Gm21975+Evi2b	Nudt9	Ttpal	Trpv5
Rcan2	Rab32	Mex3c	Tgfa
Ubp1	Rad51	Flrt3	Neu3
Anpep	Mrpl22	Sesn1	Eri3
Fam92b	Nme3	Orm1	Ear6
Sardh	Amz1	Ppm1f	Plekha7
Sos2	Mrps21	Apc	Letm1
Arid5a	Alad	Sar1a	M1ap
Rad52	Sar1b	Mafk	Fig4
Ppm1m	Snrpd2	Cnot7	Nsd1
Sema4d	Hn1	Mon2	Padi3
Sar1a	Clcc1	Taf7	Tpm4
Ints10	Fam32a	Tgfa	Stxbp1
D130040H23Rik	Tmem236	Rgs8	Ppfia1
Lrrc36	Nkx2.3	Plcb2	Prg2
Fzd4	Zbtb48	Atp6ap2	Ascl2
Slc43a2	Rrm2	Tfe3	Zfp385b
Gnat3	Kcng1	Ppap2c	Atp5h
Xrcc1	Rpp25	Pald1	Ints3
1600002H07Rik	Mrpl33	Aff1	Recql4
Psmc2	Sec61b	Rpl3l	Ttc39b
Slc39a1	Lrrc16b	Rnf19b	Cox17
Helz	Kdelr2	Pabpn1	Map3k4
Pde2a	Ndufa11	Nedd9	Mkln1
Tube1	Acot13	Secisbp2l	Prrg4
Hist1h2bn	Dbf4	Wsb2	Fam83d
Sh3bp5l	Exo1	Rai14	S1pr2
A630076J17Rik	Cox6a1	Tlr2	Pfdn1
Xrra1	Awat2	Zkscan14	Sar1b
Wipi2	Fuom	Bhlhe40	Npr2
Lrrc3	Tmem14c	Eogt	Gemin7
Hist2h3c2	Fam111a	X0610030E20Rik	Mtmr6
9130011E15Rik	Cenpk	Insr	E430025E21Rik
Prpf3	Hyal2	Srf	Tmsb4x
Clip1	Ccdc77	Dennd5a	Ppp1r9a
Pacrg	Zbtb26	Zc3h7b	Acp5
Crk	Thap7	Orai2	Prkar2a
Khdrbs2	Cdc45	Cd69	Klf2
Dsel	Cdca2	Fndc3a	Tra2a
Wwp2	Gemin7	Necap1	Uimc1
Itgad	Cenpe	Snx13	Spa17
Txnl1	Ankrd32	Tet3	Itfg1
Zkscan3	Cenpc1	Maml3	Man1a2
Cnpy4	Miip	Rlim	Nipa2
Uggt1	X2810006K23Rik	Foxp1	Zfp668
Fam131b	Kif21a	Hkdc1	Hist1h2ao
A530099J19Rik	Rab24	Nlrp3	Olfml1
Zfp629	Birc5	Tom1	Kcng1
Mettl25	Rbl1	Cbll1	Zfp526
Rnf183	Cdca3	Hivep1	Dennd5a
Lilrb3	Podn	Il6	Sbno1
2010005H15Rik	Fen1	Tbc1d5	Amdhd1
Nanos2	Trappc4	Plxdc1	Stau2
Ppargc1a	Ckap2l	Prkce	Glipr1
Mfap5	Bnip1	Zfp91	Slpi
Spin1	Pafah1b2	Klf13	Uvrag
Cenpn	Dcakd	Tor1aip2	Garem
Acsl3+Utp14b	Ndufb7	Glipr1	Heph
Trim50	Pla2g15	Ppp1r9a	Mfsd11
Rnf103	Cenpl	Tns3	Alkbh5
Ndufa3	Snrnp70	Tspyl1	Smim1
Rpusd1	Pdzd3	Pkd1l3	Timm17b
Ptger2	D730039F16Rik	Atxn2	Grpel2
Nsmce2	Mgst3	Synpo2	G3bp2
Jak2	Ccdc116	Gnaq	F12
Hint2	Ccdc51	Plcg2	Clcn6
Srrt	X2310036O22Rik	Nudt17	Abhd10
Tsc22d3	Exosc5	Serpina3f	Foxo1
Mylip	Ache	Ubl3	Fam189b
Hist1h4f	Rfesd	Cxcr7	Ppia
Snx2	Dcaf13	Klrb1	Tmem184b
Cenph	H2afj	Mga	Fignl2
Txndc9	Ccnb2	Dnajb9	Idh3b
Fbxl15	Prdx2	Ppp1r15b	Anapc13
Slc25a48	Gss	AI836003	Avpr1b
BC017158	Nck1	Zc3h12a	Nme8
Hist1h2be+Hist1h1e	Ncapg	Ppfia1	Stra13
Tet3	Depdc1a	Adra2a	Syne3
Rnaset2b	Nol12	Mapk6	Ndufs6
Gja10	Zfand2b	Tmem26	Pdcd4
Ncaph2	Cluap1	Trem1	Cetn2
Mgat5	R3hcc1l	Maf	Mst1r
Lins	Fam69a	BC018507	Retnlg
Asb8	Msantd4	Maff	Hspa4l
Bmi1	Cdkn3	Insig1	Slc7a13
Ahcyl1	Bik	Mkl2	Ska3
Tmem248	Gbp2	Arfgef1	Paqr8
Gsap	Cd151	Pmaip1	Gsdmd
Rpp30	Fhl3	Apold1	Ccdc116
Nudt22	Ap1m1	Ablim1	Zcchc11
Lrrc61	Anapc13	Cd244	Tbc1d20
Zdhhc23	Ifngr1	Rab33b	Fam168a
Zfp410	Dnajc7	Tnfaip3	Grk4
Cops4	Zcrb1	Ier2	Ciao1
2610301B20Rik	Rnaseh2c	Atad2b	Morn3
Smarcc2	Atp5j2	Tnr	Cenpc1
Ddost	Dpy30	Ovol2	Ttc18
Pxmp4	Rad1	Gpx8	Smg6
Acpl2	Cdc26	Adam32	Plxdc1
Gse1	Fgf1	X1700003E16Rik	Ier2
Kdelr1	Ppox	Cspg4	Nat6
Ctnnd1	Kcnip2	Gns	Apol7e
Ccdc176	Banf1	Gje1	Crxos1
Erg	Fkbpl	Med1	Fdft1
Il13ra1	X6030468B19Rik	Gabbr1	Rpain
Klf4	Atp5o	Dnajc13	Cercam
Disp1	Rit1	Athl1	Gsk3b
Bloc1s1	Gale	Adi1	Zfp637
Pabpn1	Fbxo46	Ppp1r36	Frg1
Prss16	Asf1b	Zfp280c	Mrpl13
Trnp1	Pithd1	Zfp651	Fam111a
Phactr4	Cacna2d2	Lpar4	Gpr83
Myrfl	Ppia	Pygm	Efna4
Ear2	Rdh12	Pcp4l1	Hspa13
Slc16a8	Hs6st1	Pank3	Cask
Itgam	Mrpl51	Dusp5	Rbbp4
Abl1	Psmc1	Tmf1	Mtmr12
Msrb1	Ap5m1	Hexim1	Rbm34
Zfp831	Tmem38b	Man2a1	Smim12
Wbp1l	Chi3l3	Armcx3	Rnaseh2c
Pik3ip1	X3110062M04Rik	Dicer1	Cxcl3
Eml6	C5ar2	Avpr1b	Naa35
Rbbp5	Ube2c	Klk10	Becn1
Ccl9	Ddx26b	Cyp8b1	Mras
Dnajc7	Clec2d	Nos1	Klf6
Lrwd1	Prkar2b	X9430038I01Rik	Map3k6
Cog3	Cript	Srsf5	Farsb
Phgdh	Traip	Egr1	Plod3
Sarm1	Pex10	Fbxl17	Vmn2r18
Dcaf13	Gm13275	Ugcg	Wasf2
Pwp2	Nudt18	Nrxn2	Blvrb
Paics	Aasdhppt	Nktr	Zfp791
Trpv5	Kcnn3	Fnbp1l	Rrm1
Tgfa	Gm4767	Tmem198b	Myom2
Slc37a2	Pik3r3	Hectd1	Foxj3
Neu3	Fam72a	Nipa2	Hmgb1
Alg3	Mif4gd	Zfp36	Lmf2
Eri3	Ndufa12	Gpam	Mrps17
Ear6	Nat2	Grsf1	Anapc10
Plekha7	Trnau1ap	Sorcs2	Usp47
Letm1	Nat6	Zfp106	Rock2
Wtap	Slc25a21	Zbtb21	E230008N13Rik
M1ap	Lrwd1	Mag	Ppp2r1a
Slc36a3	Ankrd61	Irgc1	Cyth1
Fig4	Zfp668	Bpifc	Gyltl1b
Nsd1	Vps29	Gm8909	Pex2
Park2	X2410127L17Rik	Rnf165	Mpc1
Padi3	Gtse1	Thap1	Mon2
Tm9sf4	Dhx36	Zfp318	Epc1
Smim7	Pdf	Sulf2	Nprl3
Tpm4	Hist1h4b	Trib1	Wsb2
Nhlrc1	Fignl1	Rab5a	Ankrd32
2610002M06Rik	Msrb2	Spata13	Rars2
Stxbp1	Nsl1	Tor1aip1	Dctpp1
Ppfia1	Epor	Cyp11a1	Ubl3
Prg2	Plod3	Gja4	Txlna
Naa16	Epdr1	Ncoa6	Gm13275
Fgf15	Smc4	Aqp7	Diap1
Rbm41	Gm21992	Fam13b	Bag1
Ascl2	Uqcr10	Itprip	Rpap1
Zfp385b	Nop10	Rnf24	Rnf5
Aox3	Troap	Pnrc1	Armcx3
Gp1ba	Rbbp5	Klf2	Srp19
Cyp2e1	X6330408A02Rik	X4933426M11Rik	Icam5
Atp5h	Ect2	Xxylt1	Mcidas
Ints3	Dpcd	Klhl11	Trmt2a
Steap4	Nusap1	Gtf2h1	Cmtm6
Snap23	Cul4a	Irf1	Vma21
Uqcrh	Hist1h2bn	Usp47	Cdh11
Recql4	Stk16	Itsn2	Cdc45
Prodh2	Arf5	Cmtm6	Sh3tc2
Acaca	Icam5	Clec4d	Zfp617
Zfp319	B3galt6	Rb1cc1	Mis18bp1
Ttc39b	Cox6b1	Rassf3	Vmn2r4
Cox17	Rbm34	Slc4a7	Zfp869
Hsd3b3	X5830415F09Rik	L3mbtl1	Egr1
Ppp1r18	Txndc17	Ascl4	N6amt2
Tbpl1	Abcb6	Zbtb8b	Lrrk2
Map3k4	Blm	Kbtbd2	Tspyl1
Atp8b3	Vangl1	Itpr1	Gspt2
Mkln1	Lsm1	Acsm3	Kctd1
Prrg4	Sgol2	Tmem123	Ak4
Acpp	Aqp1	Baz2b	Trp53inp2
Fam83d	Rad52	Plcxd1	Vrk1
S1pr2	Nudt16l1	Dusp1	Isoc2a
Pfdn1	Irf3	Cdadc1	Trmt13
Sar1b	Zfp933	Rnf216	Cdc42bpg
Npr2	Kif18a	Nfkbid	Dok4
Jsrp1	Hist1h4i	Mark3	Hmgn1
Gemin7	Elmo3	Kdm5b	Arfgef1
Mtmr6	Rpp14	Crabp2	Athl1
Cct8	Ndufv2	Slc35g3	Cdkn3
Cdkl5	Cntn2	Srgap3	D630037F22Rik
E430025E21Rik	Vmn2r18	Csnk1d	Rasip1
Tmsb4x	Gnptg	Plekhb2	Farp1
Zkscan1	Spag5	Gm614	Cmc2
Ppp1r9a	Psmc2	Ccdc146	Ston2
Acp5	Eef1d	Irf4	Fahd1
Trp53i11	Mlst8	Thbs1	Hist1h2bb
Prkar2a	Lcmt1	Cflar	Gns
Ube2z	X2510039O18Rik	Prx	Aif1l
Klf2	Ctla2b	Kat6a	Sdhaf2
Tra2a	Rpe	Scaf11	Rbl1
2210011C24Rik	Ccdc23	Avil	Gss
Skor1	Ccnd3	Fzd7	Fam216a
Gins2	Hist1h2ab	Slc38a1	Mrps14
Uimc1	Slc25a10	Mfsd7b	Tlcd1
Spa17	Ndufa13	Tollip	Sesn1
1810037I17Rik	Ston2	Pced1b	Gna13
Mrpl37	Mybl2	Oas2	Dctn4
Cers5	Tnni1	X9930021J03Rik	Hist1h4d
Fbrs	Tmsb4x	Glul	A830010M20Rik
Itfg1	Ddx11	Tmem164	Pkd1l3
Maea	Med6	Nuak1	Parpbp
Man1a2	Fignl2	Rnf20	Klrb1
Nipa2	Mettl15	Gtf3c2	Gnai1
Nxf1	Gadd45gip1	Map2k7	Itprip
Nr2f2	Nudt22	Pdzd2	Parl
Ppwd1	Prps1l3.Mipol1	Hif1an	Clec4d
Zfp668	Mrps14	Tnks2	Hist1h2bk
Klc1	Nme1	Crtc3	Slc30a10
Pex1	Ranbp3	Gbe1	Pgbd1
Hist1h2ao	Agap2	Dnm1	Bche
Olfml1	Zfr2	Clcn5	Laptm4a
Kcng1	Apopt1	Tgif2	Ociad1
Zfp526	Ckap2	Ephb6	Slfn4
Cav2	Ddost	Vps13a	Clpp
Dennd5a	Tmem209	Irs2	Cped1
Fam114a1	Map3k6	Tcerg1	Rai14
Sbno1	Zfp617	Sema4d	Cxcr5
Amdhd1	Cmc2	Ash1l	Kif14
Stau2	Tlcd1	Fhod3	Nudt15
Glipr1	Hemgn	Zfp36l1	Erbb2
Slpi	Hist1h4a	Fam101a	Psma5
Uvrag	Rrp8	Tmem63c	Csgalnact1
Garem	Glo1	Ei24	Cwc15
Pold4	Hspa4l	Arid5b	Nat2
Heph	Mmaa	Mgea5	Dll4
Mfsd11	Pif1	Cuedc1	Pcbp4
Alkbh5	Zdhhc13	Ndrg4	Numbl
Smim1	X0610009D07Rik	Bcl9	Galnt10
Timm17b	Tmc8	Ppp2r2d	Hira
Opa1	Incenp	Fam160b1	Hist1h1a
Scn11a	Cdc42ep4	Phactr4	Hgf
F13a1	Rpain	Mgrn1	Cdk5rap1
Igf2bp1	Macrod2	Fbxo33	Elmo3
Grpel2	Gapt	Smcr8	Cd69
G3bp2	Polr2j	Foxc1	Rnf216
F12	C230052I12Rik	Hmbox1	Hspa14
Siglecg	Mrpl20	Gab2	Abhd8
Ttc14	Cdc37	Tet2	Ncapg
Clcn6	Sdccag3	Ccdc64	Hkdc1
Trim62	Slc27a3	Psg23	Dync2li1
Abhd10	Ptdss2	Lrrtm2	Kcnf1
Foxo1	Scfd1	Gabpb2	Itgb3bp
Fam189b	Cox6c	Pde4b	Adora1
Ppia	Zfp26	Dusp2	Manea
Tmem184b	Vdac3	Srrm1	Tmem164
Fignl2	Hmmr	Ppp2r1a	Trappc4
Ryk	Phb	Setd2	Hist1h3a
8430419L09Rik	Rhbdd3	Siah2	Cenpt
Lgals8	Samd1	Cdkn1b	Pih1d1
Nyap1	Actn4	Armcx6	Mcm7
Idh3b	Oscp1	Nsmaf	Tnfrsf13b
Atp2c1	Stk30	Ddx6	Cbx1
Anapc13	Polh	Npc1	Slc39a2
Avpr1b	Lrfn1	Topors	Srf
Osbpl10	Pcmt1	Usp6nl	Lig1
Senp5	Josd2	Dll4	Smagp
Slc10a4	Mgat4b	Wwc2	Tmem18
Nme8	Prnp	Sgpl1	Dnase1l2
Stra13	Ndufa2	Fbxo18	Adal
Syne3	Acot8	Supt20	Fzd7
Ndufs6	Dcun1d3	Hspa13	Ccdc64
Pdcd4	Tmem150b	Stk17b	Fgf1
Cetn2	Mpi	Mki67ip	Dip2b
Ephb3	Cox7a2	Ube2j1	Mki67ip
Zfp692	Ppp1r11	Tbc1d22b	Plcg2
Rin2	Donson	Prkacb	Sft2d2
Mst1r	Atp5g3	Ttc18	Itgb4
Hist1h1b	Timm17b	Kidins220	Dguok
Ythdf3	Tmem70	X1700065D16Rik	Cuedc1
Retnlg	Tulp2	Trim44	Unc50
Slc35d2	Cbr4	Tuba1a	Notch2
Hspa4l	Vamp8	Gsk3b	Donson
Cacfd1	Tbcc	Spty2d1	Miip
Cers2	Lztfl1	Dpy19l4	Kif15
Slc7a13	Tfpt	Klf7	F2rl1
Ssr1	Ciao1	Atf3	Kif21a
Mcm2	Ncaph	Zbtb10	Ear1
Ska3	X2810428I15Rik	Cited2	Tssc4
Paqr8	Kcnh7	Rgs4	Ptprc
Fgfrl1	Napa	Wdr45b	Necap1
Gsdmd	Pin4	Eif3a	Thrb
Ccdc116	Elof1	Ppp1r3d	Zfp36
Ogt	Mtfr1	Prox1	Stk30
Zcchc11	Gm14305	Gabbr2	Rab33b
Katnb1	Chek2	Xpo6	Nfe2l2
1700049G17Rik	C330018D20Rik	Jak1	Jagn1
Tdrd3	Erp29	Fbxw7	Pum2
Fam185a	Fam104a	Golgb1	Zbtb26
Tbc1d20	Tulp3	Dzip1l	Dbf4
Abhd11	Hint1	Tgif1	Nsl1
Sorl1	Dguok	Nr4a2	Rbmxl1
Zfp503	Enkd1	Armcx5.Gprasp1	Pnrc1
Fam168a	Atp5h	Mum1l1	Gm14306
Grk4	Snx32	Atmin	Serpina3f
Ciao1	Pabpc4	Klhl14	Parp6
Ppp1r16a	Tceal8	Vps8	Arl1
Pias1	Bin3	Klf10	Ube2l3
Morn3	Samd14	Fam228b	Zkscan14
1700037H04Rik	Cdkal1	Mib1	Lrfn3
Rabl5	Dlgap5	Ptprj	Ccdc162
Cenpc1	Nxt1	Stoml1	Psmg3
Ttc18	Zfp748	Sycp2	Nup62cl
Smg6	Tmem258	Gm5150	Tctex1d4
Plxdc1	Med21	Ccser2	Klhl30
Cfp	Nmt1	Ift81	Avil
Ier2	Pradc1	Tprn	Susd1
Psap	Ddx23	Xpr1	Klf14
Nat6	Xk	Apbb1	Sh3d21
Pkia	Dlat	Lgr4	Rfesd
Prkch	Grcc10	Dlg1	Hist1h3h
Apol7e	Darc	Helz	Kif24
Crxos1	Fkbp2	Itgav	Nfyb
Poli	Kif22	Ccnd2	Banf1
Fdft1	Ubash3a	Epc1	BC003965
Rpain	Tubb1	Myo6	Fam13b
Cep55	Unc5cl	Snrnp200	Dusp1
Pcna	Gps2	Sos2	Cacnb3
Cercam	Apeh	Sytl2	Lpar4
Gsk3b	Rfc4	Vps13c	Tmem70
Zfp637	Nxpe4	Glt28d2	Rgs9bp
Frg1	Klhl30	Ddit3	Tnrc6c
Mrpl13	Ubxn1	Fzd9	Mbnl2
Ppp1r3g	Zwilch	Atl3	Taf13
Fam111a	Neil3	Ncoa2	Ndufb3
Gpr83	Gin1	Cog3	Tmc8
Efna4	Tmem165	Bcr	Ipp
Hspa13	Olfml3	Dis3l2	Cdo1
Cask	Ccbl2	Pim1	Cyb561
Stab1	Gypc	Tob1	Myct1
Acot4	Arhgef39	Ttc39b	S100a10
Rbbp4	Slc38a5	Tbl1xr1	Slbp
Mtmr12	Ptrh2	Gp49a	Ahcyl2
4930579G24Rik	S100a10	Serp1	Ap3m1
Rbm34	Ncapd3	Ap1g1	Grsf1
Smim12	Pet112	Dennd1a	Wdr62
Fam78b	X5730508B09Rik	Pdcl	Orai2
Cep72	Rpl12	Cox4i2	Cyp11a1
Rnaseh2c	Smug1	Pygb	Slc17a7
Fbxo38	Icam4	Kcnj2	Agpat9
Cxcl3	Tradd	Zfp263	Muc2
Naa35	Emc10	Atn1	Podn
Becn1	Ly6g	Iqsec1	Zglp1
Mras	Eif2b5	Herpud1	Dnajb9
2510003E04Rik	Kif20a	Osr2	Pdcd11
Klf6	Fbxo9	Rgs9bp	Ran
Map3k6	Nacad	Slfn4	Tmem63c
Pcmtd1	Pfn1	Reps1	Zfp239
Nudt14	Palb2	Map3k8	Tcerg1
Trim68	Cdc20	Tgfbrap1	Sec31a
Farsb	Srek1ip1	Brd2	Smc4
Plod3	Ccdc32	Ipo8	Gins1
Vmn2r18	Sgta	Npat	Stk16
Wasf2	Pank1	Papd5	Rnf8
Blvrb	Kif14	Rad54l2	Pbxip1
Prss36	Rbmxl1	Junb	Btbd11
Zfp791	Gnal	Rhoc	Madd
Rrm1	Rps27a	Ncor1	Ppp1r16b
Myom2	Mnf1	Smndc1	Ap1m1
Foxj3	Tyms	Uso1	Ndufv1
Ngef	Tmem40	Rnf122	Atrnl1
Pdlim2	Tspan33	Dusp14	Fam72a
Hmgb1	Kif23	Dbr1	Asb6
Lmf2	Fastkd5.Ubox5	Cask	Uckl1
Mrps17	Pbdc1	Plec	Tspan32
Cnnm3	Tpm4	BC027231	Bdkrb1
F2r	Mrpl23	Top3b	C330027C09Rik
Anapc10	Gm3604	Pik3c2b	Gm5595
Arl8b	Actn3	Rpap1	Mrps21
Usp47	Tnfaip8l2	Arnt	Slmo2
Rock2	Ankrd39	Brwd3	Hectd1
E230008N13Rik	Cs	Rchy1	Lilrb4
Ppp2r1a	Sars2	Wdfy2	Ccdc51
Gas2l1	Tmem221	Spp1	Gm684
Cyth1	Aspa	Fosl2	H1foo
Dact1	Nup35	Jund	Aimp1
Gyltl1b	Nup37	Bcl10	Raly
Rnf149	Kif26a	Morn3	Tns3
Pex2	Eme1	Frat2	Fntb
Mpc1	Glrx5	Ppargc1a	Kctd7
Mon2	Osbpl1a	Inpp4b	Fsip1
Epc1	X1110001J03Rik	Itpkb	Rdm1
Nprl3	Psmc3	Rnaset2b	Plaur
Wsb2	Agfg1	Mapkbp1	Cdca8
Ankrd32	Jagn1	Cdkn2aip	Spice1
Rars2	Cdc34	Rhob	Lipe
Klhdc2	Exo5	Gla	Abcb6
Krt1	Atp6v0d1	Klf11	Des
Ly6g5b	Abcb10	Stau2	Tbk1
Gda	Churc1	Gm14137	Unc5cl
Gpr151	Pcyt1b	Tnfrsf13b	Fam53c
Dctpp1	Ttk	Slpi	Alyref
Ubl3	Fancg	Otud1	Aqp1
Txlna	Psmb7	Cxcl3	Atp1b1
Gm13275	Ece2	Zc3h12b	Srpk2
Diap1	Glis2	Gimap6	Mmp19
Bag1	Cldn13	Prkar2a	Bcr
Rpap1	Ap2s1	Dusp4	Ddx11
Sla	Fam45a	Xirp1	Cyb5r3
Rnf5	Tut1	Zfp367	Ube2e1
Alox5	Snrnp40	Dmrt2	Psmd14
Khdc3	Zfp953	Sde2	Rpl38
Armcx3	Metap2	Tgoln1	Acot13
Rad9a	Exoc8	X1700029H14Rik	Plrg1
Nr2f1	Bre	Ado	Mettl2
Stard4	Slc39a10	Pggt1b	Akap9
Srp19	X1810037I17Rik	Arid4b	Ublcp1
Icam5	Spc25	Clec2i	Zbtb42
Ankrd13a	Chmp2a	Cdon	Cdca2
Mcidas	Mrps12	Kdm6b	Abtb2
Trmt2a	Prg4	Etv3	Runx1
AW551984	Zfp111	P2ry10	Atg2b
Cmtm6	Bola2	Fam35a	Phf21a
Apobec3	Mettl6	Chd9	Lsm1
Lss	Pms2	Tmed5	Whamm
Vma21	Senp8	Cnr2	Pagr1a
Cdh11	Ost4	Tlr9	Crtc3
Cdc45	Psmc5	Gpr110	Col16a1
Lsm3	Iqgap2	Ankrd28	Lphn2
Sh3tc2	Xrcc1	Veph1	Fam228b
Cybrd1	Babam1	Pdcd11	Ptrh1
Aasdh	Paqr8	Ocrl	Ankrd40
Zfp617	Ciapin1	Srpk2	Sdc4
Erap1	Tgs1	Ighmbp2	Hist1h3c
Mis18bp1	Plek2	Abl2	Alpk1
Slc25a4	Erbb2	Vezf1	Bean1
Plp2	Slc2a4	Cyth1	Zfand2b
Vmn2r4	X2310057M21Rik	Parp4	Cript
Micall1	Zfp120	Rest	Rbm10
Zfp869	Mid1ip1	Prdm2	Rapgef2
Egr1	Ublcp1	Rcor1	Rhob
N6amt2	Pabpc1l	Tnrc6c	Ccnb2
Pf4	Hist1h4d	Galnt4	Hmgb2
Lrrk2	Igfbp7	Csrnp1	Ado
Tspyl1	Zfp526	Zbtb42	Vav3
Jmjd8	Wdr33	Oxld1	Gpam
Ankrd42	Rasd1	Pds5a	Hdac3
Gspt2	Shcbp1	Jun	Scaper
Zswim4	Dcaf6	Eif4g3	Smurf1
Kctd1	X2700094K13Rik	Abtb2	Pex11b
Ak4	Uimc1	Nckap1l	Tcp11
Tmed8	Kifc1	Atxn7l2	Psmd13
Trp53inp2	Tmem150c	Nr3c1	Impa1
Trim39	Mfhas1	Lrrc3	Tpx2
Vrk1	Cdk5rap1	Hnf1b	Zc3h12b
Isoc2a	Gpr146	Wbp2nl	Trnau1ap
Trmt13	Papolg	Cd83	Ccny
Cpd	Gpr35	Eif2ak3	Adcy2
Lztr1	Alyref	Dpt	Dnmt3a
Cdc42bpg	Ntpcr	Foxk1	Rsf1
Dok4	Gpn3	Hsf2	Mgrn1
Hmgn1	Rcbtb2	Inpp4a	Nusap1
Arfgef1	Timm50	Sash3	Chac1
Exosc8	Rfc2	Abca1	Clec2d
Athl1	Emilin1	Hivep3	Zfp341
Cdkn3	Cryl1	Akap13	Synj2bp
D630037F22Rik	Adamtsl5	Slc23a2	Gm7102
Rasip1	Tmem33	D130040H23Rik	Ache
Farp1	Cpox	Ubr5	Zfp106
Vcl	Tesc	Zfand2a	Zfp516
Cmc2	Hist2h2ac	Ctsl	Ndel1
Ston2	Kdm1a	Traf6	Tprn
Fahd1	BC068281	Zfp3	Hist1h2ab
Hoxa7	D8Ertd738e	Lmtk2	Ephb6
Hist1h2bb	Nrg2	Ier5l	Lig4
Gns	Hras1	Crebbp	Rrm2
Aif1l	Hist1h4k	Jmy	Msantd4
Sdhaf2	Homez	Zfp384	Mcm10
Rbl1	Zfp53	Ogfr	Psg23
Gss	Atp5k	Svil	Ifngr1
Fam216a	Trappc6b	Tgfbr2	Ddx26b
Chmp2b	Thumpd3	Gadd45a	Nmnat1
Mrps14	Hacl1	Akr7a5	Khdrbs1
Serp2	Ccnb1	Hey1	Ift81
Tmem255a	Bub1b	Twsg1	Pole2
Tlcd1	Ccdc34	Sft2d2	Ap5s1
Sesn1	Lyl1	Fem1c	Commd6
Lta	Slbp	Dnmt3a	Lrp2bp
Gna13	Ndufb4	Mcl1	Fhod3
Dctn4	Srp19	Cdh3	Myo9b
P2ry1	Ndufaf6	Zfp655	Trem1
Hist1h4d	Arhgap6	Vhl	Tcf19
A830010M20Rik	Hist1h2bb	Pds5b	Pald1
Pkd1l3	Ankrd54	Dnmbp	Arfgef2
Usp39	Dnase1l2	Car11	Zfp157
Parpbp	Apol8	Fgf17	Papolg
4930404N11Rik	Ngly1	Apbb2	Car1
Klrb1	Elp4	Dsel	Atpif1
Gnai1	Psme2	Limk2	Sez6l2
Atp1b3	Pex13	Taf1d	Cox6a1
Dgcr6	Lsm4	Zfp622	Ak1
Itprip	Parpbp	Sh3pxd2a	Hist1h1d
Parl	Nuf2	Fam184b	Rcbtb2
Clec4d	Tceb2	Spata32	Atp5o
Slc30a5	Rpl21	Dbt	Gnal
Hist1h2bk	Hist1h4h	Rapgef5	Acsm3
Slc30a10	X1700001K19Rik	Slc35b2	Tubb5
Efcab4b	Clstn3	Plekho2	Vps29
Pgbd1	Gmpr	Epcam	Cldn23
Bche	Calm3	Atad1	Zbtb33
Dimt1	Tacc3	Tra2a	Palb2
Laptm4a	Bsn	G3bp2	Clic5
Il16	Uchl3	Nrbp1	Lax1
Armcx5+Gprasp1	Tmem256	Pot1b	Ece2
Ociad1	Fam96b	Rnf138	Thoc1
Slfn4	Ywhaq	Strn3	Wdr82
Zmym6	Med24	Ssh2	Sgta
Snrpd1	Arhgdia	Sidt2	Mag
Clpp	Btd	Rreb1	Ppap2c
Cped1	Rps25	Prr7	Atp5b
Itgb1bp1	Mrpl13	Smg7	Plcxd1
1110001J03Rik	Dohh	Mfap3	Zfp651
Aifm1	Chaf1b	Kansl1	Mast2
Zswim1	Parl	Smarca2	H2afz
Rai14	Slc43a3	F2rl1	Abcc3
Abca13	Btn1a1	Grlf1	Hey2
Cxcr5	Usp5	Srrm2	Cisd3
Kif14	Uhrf1	Mtdh	Arhgap6
Nudt15	Haus5	Rabl6	Fjx1
Aim2	Vps25	Ddx19a	Hprt
Erbb2	Slmo2	Tpp2	D130043K22Rik
Psma5	Sgol1	Phka2	Neil3
Csgalnact1	Myo1g	Ccdc157	Fam171a1
Cwc15	Dcun1d2	Ccnt1	Ranbp1
Nat2	Cd59a	Gm14419	Serpina1a
Fam196b	Trappc11	Aff4	Prdx2
Sfxn2	X0610010K14Rik	Atp1b1	Mccc1
Dll4	Lmo2	Speg	Tuba1a
Pcbp4	Exosc9	Cacna1b	Asf1b
Numbl	Ahsa1	Tmem184b	Apc
Galnt10	Mcee	Clic3	Foxk1
Hira	Clec12a	Sike1	Pgm1
Habp2	Hist1h2bm	Samd8	Myo1g
Rmi2	Psmg4	Lig4	Gabarapl1
Hist1h1a	Trit1	Abcg1	Hist1h4a
Mamdc4	Cd209f	Micu3	U2af1l4
Srebf2	Slc1a3	Tulp4	Tmem59
Hgf	Tha1	Pex2	Lrdd
Cdk5rap1	Gjc1	Mycl1	Pola2
Mef2b	BC055324	S1pr1	Cox4i2
Lcn6	Fam92a	Ppp1r12a	Fancg
Cds2	Ppil3	Bdkrb1	Prkrip1
Sp9	Il10rb	Slc9a3r2	G0s2
4933411K20Rik	C530008M17Rik	Ahnak	Lsm2
Hook1	Neu3	Fam199x	Plk3
Nhsl2	Zfp160	Pten	Gja4
Elmo3	Abhd17c	Cnot10	Gab2
Bri3bp	Asb6	Atrnl1	Lrr1
Cd69	BC037034	Plxnd1	D3Ertd751e
Rnf216	Pin1	Slc39a1	Nelfb
Hspa14	Cbx1	Phlda1	Itch
Abhd8	BC030867	Grk4	Rgs4
Ncapg	Stc1	Zfp597	Trib1
Hkdc1	Nlgn3	Pi4ka	Lage3
Dync2li1	Smpd4	Srp72	Smarcd1
Kcnf1	Cox4i1	Agl	Purb
Acly	Dnph1	Pdcd4	Gabbr1
Mpnd	Ebp	Tle3	Atp5j2
Itgb3bp	Trmt44	Rdh10	Stk38
Adora1	Gm5595	Sytl5	Gtf2h1
Manea	Gm648	Tet1	Dnm1
Ncl	D3Ertd751e	Prkab2	Nudt17
Tmem164	Olfr543	Brd4	Map2k7
Trappc4	Dnlz	Zfp516	Smarca2
Hist1h3a	Mitd1	Gan	Diras2
Cenpt	Lta4h	Rbm22	Id4
Pih1d1	Slc30a6	Slc35f4	Tmem41b
BC021891	Prc1	Kif3a	Pogk
Mcm7	Fsip1	Lax1	Epor
Tnfrsf13b	Kif4	Tmed6	Rps27a
Klhl6	Nmral1	Wdr45	Kif4
Neurog3	Ssna1	Dll1	Gpx4
Cbx1	Zbtbd6	E230008N13Rik	Tmtc1
Slc39a2	Ppip5k1	Sesn3	Prnp
Fam124b	Eps15l1	Leap2	Slc26a1
B4galt6	B3gnt8	Poln.Haus3	Tecpr1
Srf	Rhd	Ampd1	Eya1
Tpt1	Lage3	Pard3b	Dach1
Lig1	Atf6b	Prkcb	Cul4a
Best3	Psma7	H2.Q4	Ccdc77
Saal1	Hist1h2ao	Camk2g	Osr2
Smagp	Rpa3	Tagln	Tut1
Il17ra	Zfp808	Col16a1	Map3k7
Fkbp9	F12	Nfatc3	Pcp4l1
Tmem18	Ndufb10	Srp9	Zmym3
Msrb3	Stub1	Arhgef6	Haus1
Dnase1l2	X1110034G24Rik	Zrsr2	Epx
Adal	Klhl23	AA467197	Hist1h4m
Fzd7	Thoc1	Ythdc1	Spred2
Ccdc64	Zfp672	Map1lc3a	Echdc1
Fgf1	Uros	Tgfbr1	Mib1
0610030E20Rik	Tarbp2	Eif4g2	Lsm7
Dip2b	Hunk	Dhx35	Ppp1r15b
Pde10a	Ephb1	Nfkbiz	Sac3d1
Etohi1	Agphd1	Chd2	Jun
Mki67ip	St13	Il1b	Srsf5
Plcg2	Dynll1	Sf1	Adam17
H2-Q7	Gadl1	Arfgef2	Nrxn2
Spag8	Fkbp11	Gpr63	Fam101a
Fmo1	Lsm7	Xylt1	Tubgcp5
Sft2d2	Bub1	Rnf44	Ckap2
Itgb4	Ppdpf	Tbc1d20	Ndufa12
1700012L04Rik	Smarcc2	Diap1	Stxbp3a
Dguok	Stmn1	Pqbp1	Ddit3
Nfya	X1600002H07Rik	Slc2a6	Hsbp1
Cuedc1	Ube2s	Trim33	Pmvk
Unc50	Kcnn4	Medag	Ccpg1
Notch2	Mdga1	Adamts1	Bub3
Donson	Cox19	Fbrsl1	Tlr2
Miip	Alg5	Naa35	Prdx3
Kif15	X4930422G04Rik	Fam53c	Ankrd11
Ltk	Hmgn2	Tnrc6b	Eml4
F2rl1	X2700062C07Rik	Nfkb2	Fgd3
Kif21a	Ift140	Sub1	Lin7c
Nsun6	Ctnnal1	Zmym4	Vash1
AI314180	Aurkaip1	Hmcn1	Psmb7
Rag1	Vrk3	Cldn4	Ankrd61
Ear1	Tmx1	Mtmr6	Hist1h3b
Tssc4	Ndufc2	Uhrf1bp1l	Cenpl
Cox11	Mrpl40	Apof	Hist1h2bj
1110034G24Rik	Ap5s1	Fam115c	Akap11
Ptprc	Bad	Clic5	Sclt1
Necap1	Mrps18a	Osbpl5	Eogt
Thrb	Slc26a11	Rbm33	Nfkbiz
Zfp36	Tmem242	Nfrkb	Ppp1r36
Stk30	Faf1	Iigp1	H2afj
Rab33b	Pih1d1	Mcam	Aff1
Nfe2l2	Usmg5	Akap11	Macrod2
Slx4ip	Ccnf	Fam117b	Gpd1l
Chrna9	Usp49	Cyb561d1	Cep78
Jagn1	Plk4	Mlxip	Cnksr3
Mon1a	Bsg	Celf2	Thbs1
Itih2	Cebpg	Psd	Folr2
Slc12a4	Wdr83	Zpbp	Zfp263
Ago4	Echs1	Tmem144	Vangl1
Pam16	Cnep1r1	Haus2	Pla2g15
Pum2	Aldh2	Mbd5	Ppp1r11
Atp10a	Aunip	Nr6a1	Sgpl1
Zbtb26	Klf1	Mmp19	Taf7
Dbf4	Anapc5	X1700017B05Rik	Dennd1b
Nsl1	Vps52	Fam129b	Thap7
Stat4	Pcx	Lrp6	Zfp868
Gpatch4	Terf1	Mn1	Srek1ip1
Tnfrsf11b	Etfb	Il1f9	Blm
Rbmxl1	Tmco6	Hgf	Clic3
Pnrc1	Slc2a13	Plekha7	Pds5b
Ttc23	Tmem30b	Fam178a	Rad51
Bfsp2	Adal	Tmem108	Cxcr7
1110008L16Rik	Dph2	Vamp1	Rpl12
Gm14306	Unc50	Smurf1	Stmn1
Serpina3f	Sac3d1	Atp8b2	Mmaa
Parp6	Ubl5	Fam195b	Map3k3
Arl1	Tg	Dennd1b	Hcn2
Hist1h2bp	Dnmt1	Spsb2	Dusp2
Ube2l3	Ddhd1	Ifit2	Irf1
Tpd52	Hif3a	Bbc3	Dis3l2
Zkscan14	Ndufs7	Rap1b	Scaf11
Ppp1r26	Hspbp1	Map3k9	Xxylt1
Rbpms2	C1qtnf4	Vamp3	Rassf3
Ptpn7	Hist1h2bk	Tbc1d8b	Rpl21
Lrfn3	Top2a	Tiparp	Slc9a3r2
Ccdc162	Tcf19	Zfp236	Kdelr2
Psmg3	Rcc1	Lrfn3	Insig1
Lmtk3	Zfp341	N4bp2	Itgae
Gm10767	Ccdc102a	Dhx9	Mrpl33
Nup62cl	Zdhhc15	Fjx1	Hs6st1
Tctex1d4	Cetn2	Cxcl2	Nme1
Klhl30	Arhgap19	Vav3	Wdr45
Avil	Sarnp	Rela	Nrg2
Susd1	Zfp397	Ankrd6	Klf13
Klf14	Nfu1	Dctn4	Arrdc2
Sh3d21	Hist1h4c	Setd7	Pml
Rfesd	Bclaf1	Nfkbia	Rmdn3
Hist1h3h	Nprl3	Csgalnact1	Maml3
Kif24	Nfe2l2	Col27a1	Cd33
Crisp1	Mrpl15	Vps18	Ppp2cb
Nfyb	Zfp239	Prdm4	Rnf44
Banf1	Pdzd9	Cep350	Tpgs2
BC003965	Mast2	Pax8	Psmc1
Fam13b	Zfp94	X1810026J23Rik	Tmem221
Ftsj2	Smim12	Slc30a4	Pradc1
D4Wsu53e	Gata1	Il1rap	Dhx36
Dusp1	Rrm1	Fbxo21	D8Ertd738e
Cacnb3	Zfp930	Rnf6	Zfp953
Ppie	Dynlt1c	Tmc7	Arf5
Lpar4	Pola2	Ppp3ca	Iqsec1
Tmem70	Zfp324	Usp22	Reep6
Kynu	Pmvk	Dynlt3	Smim13
Pdp1	Gabrr2	Lmbr1l	Il1rap
Rgs9bp	Ccna2	Slc38a2	Skp1a
Ttc13	Kif24	Cul4b	Atp5s
Tmem143	Pola1	Pgm5	Ndufa11
Slc18b1	X4933411K20Rik	Ebf1	Epb4.1l5
Tnrc6c	Mfsd2b	Rnf4	Ocrl
Swsap1	Orc6	Spry4	Orm1
Mbnl2	Ranbp1	Ogfod1	R3hcc1l
Taf13	Prkrip1	Tiprl	Vps8
Ndufb3	Akr1a1	Epb4.1l5	Knstrn
Tmc8	Gps1	Inf2	Cdkn2c
Ipp	Car2	Gm14306	Espl1
Cdo1	Dbi	Pcdh8	Tmf1
2010109A12Rik	Zfp385b	Ssfa2	Wdr33
Cyb561	Gm21981	Gfra1	Sorcs2
Cmip	Casc5	Scn4a	Zbtb48
Myct1	Zfp74	Birc3	Hoxa4
S100a10	Diap3	Taf13	Rfc2
Slbp	Stxbp3a	Zfp871	Cdkl1
4930444G20Rik	Hspa14	Lphn2	Adi1
Ahcyl2	Gm4944	AF366264	Nckap1l
Ccr9	Lrrc33	Dock9	Specc1l
Ap3m1	Pir	Per1	Zfp111
Gdpd4	Rnf8	Plekhm2	Unc119b
Grsf1	Spef1	Nipbl	Twsg1
Wdr62	Uqcr11	Plekhm3	Dcakd
Rft1	Cenpn	Bptf	Cdk2ap1
BC016579	Mum1	Tob2	Vrk3
Orai2	Dek	Sec24b	Secisbp2l
Cyp11a1	Tmem186	Phkb	Cdadc1
Dera	Psmc3ip	Ttc3	Rccd1
4921517D22Rik	Sec61g	Ahcyl2	Exosc9
Slc17a7	Ifrd2	Lclat1	Trpc5
Cep95	Acp1	Zfp488	Uaca
Agpat9	Ndufs6	Sik1	Hexim1
Muc2	Kif2c	Senp6	Sirt6
Fam129a	Spata24	Zbtb33	Tmem123
Podn	Tmem120b	Numbl	Hdhd3
Tfap2c	Psmd13	Frmd5	Lifr
Zglp1	Aco2	X9430023L20Rik	Zdhhc6
Dnajb9	Rad23a	Nos2	Tnfaip3
Coa5	Gm5141	Pik3ip1	Jarid2
Gm11435	Cox7b	Ccdc88c	Tmem258
Pdcd11	Gen1	Camk2a	Uqcr10
Ran	Wdr12	Man1a2	Ebf1
Tmem63c	Ccz1	Erbb2ip	Trim44
Zfp239	Prpf40a	Ets2	Ephb4
Rdh8	Cdkl1	Tnrc18	Armcx6
Tcerg1	Vash1	Sema3d	Pramef8
Asf1a	Pgm1	Ccnl1	Chtf18
Rpl34	Ank	Sec31a	Fndc3a
Sec31a	Eri3	Bach1	Smarcb1
Smc4	Gucy2e	Zfp609	Zfp871
Elmo1	Hist1h2bj	Magi1	Rfc4
Gins1	Tmem167	Ddx5	Klf7
Dock8	Lrr1	Gm527	Rad1
Sun2	Rnf26	Zfp395	Unc13c
Acaa2	Snx3	Myo3b	Sft2d1
Stk16	Spp2	Sprtn	Uso1
Lypla1	Ankle1	A230046K03Rik	Dicer1
Rnf8	Gemin6	Smad7	Adh1
Pbxip1	Fastkd3	Setx	Gbp2
Syne1	H2afz	Ptp4a1	Tnfrsf26
Btbd11	Elp5	Birc6	Rit1
Madd	Cadm3	Eltd1	Klrb1c
Ppp1r16b	Hist1h3e	Rasip1	Mrpl22
Dclre1a	Them6	Zmynd11	Terf1
Ap1m1	Rpl27a	Mycbp2	Junb
Ndufv1	Nap1l4	Nfkb1	Tmem223
Atrnl1	Cyc1	Gm7102	Zfp2
Fam72a	Rpp25l	Ino80d	Rnaseh2a
Asb6	Eif5a2	Trim16	Zdhhc13
Uckl1	Slc6a20a	Gm5416	Nop10
Tspan32	Pagr1a	Hs3st3b1	Exosc5
Bdkrb1	Parp16	Nav2	Hist1h4h
Isg20l2	A830080D01Rik	Notch2	Homez
C330027C09Rik	Ska2	Tubgcp5	Mitd1
Gm5595	Mutyh	Ubqln4	Mapkapk2
Mrps21	Mrpl54	Chac1	Zc3h12a
Rhof	Cped1	Ndst1	Pithd1
Podxl2	Tti1	Trip11	Nelfcd
Slmo2	Kif3c	Syne2	Sytl2
B3gat2	Bcl2l12	Mfsd2a	Gtf2i
Pde6c	Urod	Pard6a	Nsun7
Hectd1	Zfp54	Map1lc3b	Trmu
Vldlr	Fam189b	Arf4	Tac2
Gpr115	Gucy1b2	Elf2	Eif4e
Lilrb4	Rnf34	Rassf6	Agphd1
Ccdc51	Drg1	Ep300	Slc38a1
Gm684	Hist1h1d	Scaf8	E430018J23Rik
H1foo	Steap3	Itpr2	Hivep1
Cdkn2a	Tysnd1	Atxn7	Ablim1
Aimp1	X2410015M20Rik	Adam17	Ubash3a
Raly	Brd7	Jmjd1c	Zbtb43
Hspb11	Adh1	Mboat7	Ncapd3
Pfkl	Sh3d21	Ptpn23	Aoah
Tns3	Nfyc	Gucy2g	Sash3
Fntb	Hist1h3a	Srsf6	Upf1
Kctd7	Tbc1d12	Alg10b	Procr
Fsip1	Rmdn3	Fam84b	Ppox
Dr1	Haus8	Sdc4	Nup43
Rdm1	Gskip	Gcnt7	Zyx
Wdr52	Smox	Taok1	Gpr146
Plaur	Smdt1	Plrg1	Spata24
Met	Hist1h1a	Efr3a	Ogfr
Zfp429	Kif20b	Synrg	Akr1a1
Cdca8	Arpp19	Nus1	Ccdc88c
Spice1	Atg4d	Phip	Insr
Lipe	Isoc2a	Slc19a2	Cdca3
Sirt2	Abcb9	Rabgap1l	Trmt44
Abcb6	Chid1	Edem1	Sh3d19
Des	Ap3m1	Ptgs2	Hist2h2be
Tbk1	Bmi1	Pdp2	BC055324
Unc5cl	Fam174a	Vma21	Sapcd1
Fam53c	Mras	Cd274	Mrpl20
Arhgap21	Qdpr	Cd44	Hist2h4
Alyref	Tsnaxip1	Nfatc1	Elof1
Taf8	Caml	Tmem230	Rps25
Aqp1	Fam64a	Klf6	Mpi
Atp1b1	Xlr3b	Sp1	Zfp595
Srpk2	Kras	Cdv3	Foxj2
Phf1	Abcg2	Cyb5d1	Nfkbid
Mmp19	Ipp	Bspry	Gas7
Bcr	Mplkip	Sqstm1	Lrrtm2
Rph3al	Pcbp1	Lrrn3	Clec2i
Ddx11	Epn2	Ncoa3	Nmral1
Cyb5r3	Pak4	Zfand3	Fbxo44
Ube2e1	Fam117a	Ddx3x	Slc12a7
Ywhah	Ces2g	Itgb4	Wdr83
Psmd14	Rab10	Lrrn4	Depdc1a
Rpl38	Tal1	Arap2	Mfsd2a
Pex7	Upf1	Med13l	Psmb1
Acot13	Neurl4	Fam168a	Xpr1
Plrg1	Kif18b	Plekhg1	Fstl3
Usp35	Rpl38	Sgk1	Eif2b5
Serpina1b	Mrpl43	Pbx1	Zmat2
Mettl2	Uckl1	Sstr4	Polr2g
Akap9	Gtpbp8	Meis1	Usp3
Ublcp1	Itga2b	Ankrd52	Lin9
Zbtb42	Tnnt1	Casp2	Tfe3
Card11	Txn1	Padi3	Bre
Cdca2	Recql4	Abhd2	Sars2
Abtb2	Ndufb6	Wsb1	Abcg4
Runx1	Hagh	Btg1	Cul4b
Atg2b	Mcat	Gas7	Ptrh2
Ube3b	Wfdc9	Hps3	Cdc26
Phf21a	Gm5796	Golga5	Ptprj
Rabggtb	Zfp71.rs1	Mettl2	Ube2c
Lsm1	Ptpn6	Tmem176a	Cdkn2aip
Whamm	Bola3	Fosl1	Tulp2
Pagr1a	Abhd8	Vwa5a	Zfp639
Gde1	Polr3k	Rapgef2	Mcee
Crtc3	Vps28	Igf2r	Tmem38a
Col16a1	Txk	Larp1	Nudt18
Msantd2	Lmna	Ube2e1	Tacc2
Lphn2	Arl6ip6	Kdm5a	Pcyt1b
Fam228b	Ccdc124	Bcl2l11	Frat2
Ptrh1	Pxmp4	Il7	Arhgap30
Cacnb4	Siglech	Nln	Fbxo18
Ankrd40	Ppp1r10	Zfp551	Sub1
Oplah	Spns3	Kcns2	Tle3
Socs3	Farsa	Mapkapk2	Fkbpl
Sdc4	Tmem38a	Gpd1l	Lipt1
Hist1h3c	Mrpl18	Tmem88	Nt5e
Alpk1	Kel	Tbc1d2	Gm21992
Bmf	Lmnb2	Hey2	Cox19
Ftcd	Ufsp1	Amdhd1	Soga1
Bean1	Hmgn1	Tmem223	Aldh5a1
Ik	Arpc3	Pgbd1	Ankrd33b
Zfand2b	Ubac1	Otud4	Mafk
Cript	Slc23a3	Kctd3	Hist1h4c
Rbm10	Arsb	Dennd4c	Fuom
Rapgef2	Urb2	Adam8	Ctnnal1
Rhob	Map1a	Sez6l2	Cited2
Ccnb2	Ankrd49	Unc119b	Sec61b
Hmgb2	Cdc123	Gnb4	Sdccag3
Ankrd23	Ndufa9	Cnksr3	Fndc3b
Fam133b	Aurka	Gem	Gimap6
Ado	Cope	Vamp2	Hlx
Spats2l	Ociad2	Tmem18	D930020B18Rik
Evc2	Impa1	Sash1	Zfp551
Wnt2b	Becn1	Lrrc8a	Cyp46a1
Vav3	Haus1	Acot2	Mtfmt
Esyt2	Slc17a7	Irf2bp2	Pi4ka
Gpam	Shisa4	Ezr	Olfr267
Sox13	Stoml2	Slk	Lrrc16b
Hdac3	Rcl1	Slc17a9	Apold1
Kcmf1	Ctsb	Wdfy4	Dcun1d3
Ust	Cercam	Fzd5	Adra2a
Cerk	Klhl20	Akr1c6	Mapk6
Rpl36al	Mis12	Tef	Rpp25
Scaper	Tacc2	Epb4.1l4b	Usp49
Smurf1	Ntmt1	Nufip2	Mtmr10
Prelid1	Add2	Smg6	Pcdh8
Rpa1	X3425401B19Rik	X4430402I18Rik	Fam184b
Pex11b	Slc26a1	Opn1sw	Dph2
Zfp952	Ndufb3	Eml4	Txn1
Etaa1	Eif1ax	A230065H16Rik	Rasd1
Tcp11	Rbbp4	Slc27a4	Rheb
Psmd13	Sdhaf2	Mef2c	Pip4k2b
Impa1	Rangap1	Lrrc8c	Tpra1
Tpx2	Tbk1	Furin	Zfp672
Zc3h12b	Wdr73	Gja6	Oscp1
Trnau1ap	Nmnat1	Pls3	Fnbp1l
Mmp17	Zbtb14	Fpgt	Fam45a
Ccny	Necap2	Tep1	Srp9
Adcy2	Zmym3	Il2rg	Camsap1
Dnmt3a	Bbs5	Aldh5a1	Elp5
Rsf1	Rngtt	Arl4c	Luc7l3
Cep44	Cwc15	Leng8	Kif3c
Tmprss7	Ugt2b35	Naf1	Iigp1
Cyth4	Hist2h4	Tecpr1	Snrnp200
Mgrn1	Rnase12	Oasl1	Lrrc8d
Olfml2b	Prim1	Tnfrsf26	Tfpt
Hmgcs1	Mansc4	Map4k4	Hspbap1
Antxr2	Espnl	Lbh	Uhrf1
Cd300lf	Sptb	Zfp959	Bsn
Nusap1	Npr2	Ubr4	Nfyc
Chac1	Hint2	Atf4	Ccdc25
Clec2d	Kbtbd8	Myadm	Btn1a1
Zfp341	Fig4	Ccdc79	Hint1
Synj2bp	Fis1	Foxd4	Pard3b
Mrc1	Farsb	Bai2	Mtrf1
Gm7102	Fbxl2	Zscan18	Csnk1d
Ache	Arhgap23	Lef1	Prkar2b
Zfp106	Tubgcp3	Cyb561a3	Rpl3l
Zfp516	Brms1l	Ccdc162	Stoml1
Slc30a2	Tstd1	H2.Oa	Clcn5
Ndel1	Gpsm2	Dido1	Zbtb38
Arl11	Ttc9c	Zbtb38	Metap2
Tprn	Szrd1	Il27ra	Ralgapb
Hist1h2ab	Samd11	Tnfaip6	Armcx4
Ephb6	Wdr5b	Ankrd33b	Thada
Thra	Doc2a	Amotl1	Plekhb2
Zfp768	Ngrn	Fam21	B3gnt8
Lig4	Slc39a2	AY074887	Kif18a
Rrm2	Epb4.9	Polr2m	Eif4e3
Msantd4	Tgm2	Tbck	Ppm1f
Rps18	Orai3	Mfsd5	Zwilch
Mkl1	Skiv2l	Golga4	Baz2a
Mcm10	Dpm3	R3hdm2	Man2a1
Psg23	Brca1	Tiam1	Eif3c
Mccc2	Slc43a1	Cyp46a1	Ovol2
Tdrd5	Kdelc1	Trip12	Gm3604
Ifngr1	Mrps17	Prdm1	Alg10b
Adamtsl2	Ank1	Ankrd17	Dnajc13
Ddx26b	Hoxa4	Rasal2	Cyp2r1
Laptm5	Mrps18c	Mast4	BC018507
Nmnat1	Ywhae	Zbtb41	Tmed7
Rell2	Nxpe2	Ficd	D730039F16Rik
Rbbp7	Yae1d1	Med13	Gen1
Khdrbs1	Gpr128	Kif5a	Gpx8
Scyl3	Gins3	Spred2	Slc6a20a
Ift81	Dnajc14	Phf20l1	Awat2
0610009D07Rik	Gtdc2	Itch	Slc25a10
Pole2	Cirh1a	Kcnq5	Zfp36l1
Ap5s1	Orc5	Fam135a	Slc4a7
Commd6	Pars2	Zzef1	Btrc
Lrp2bp	Fzr1	Rapgef1	Tmie
Asb14	Hspbap1	D130043K22Rik	Adam32
Fhod3	Zfp637	Icam1	Gje1
Setdb1	Lnp	Ppp2cb	Wbp2nl
Ttl	Znhit2	Ajuba	Rgs8
Myo9b	Nadsyn1	Nfil3	Fubp1
Trem1	Gfap	Gtf2i	Gjc1
Kpnb1	Hmbs	Nek9	Hist1h4b
Tcf19	Idh3b	Slc23a1
Defb47	Hace1	Klrb1c
Bfar+3110001I22Rik	Mettl20	Sepn1
Il31ra	Tmem208	Sapcd1
Pald1	Fundc2	Rhot1
Arfgef2	Nsmce2	Klrg2
Zfp157	Atp6ap1l	Kif5b
Cldn20	Tom1l1	Aim1
Arl13b	Cib1	Clcn4.2
Papolg	Trmt2a	Gm10406
Car1	Upk3b	Pde3b
E130012A19Rik	Rccd1	Amh
Elovl6	Mthfd2	Hccs
1700008O03Rik	Cdk16	Mll2
Atpif1	Cdk5rap3	Bap1
Sez6l2	Ptcd3	Cdk5r1
Tmem106b	Baiap3	Cxcr4
Klc2	Clca1	Nudt15
Cox6a1	Cdk4	Pogk
Zfp58	Pex12	Rbfox3
Shf	Lipe	Mlph
Ak1	Pex11b	Plscr5
Csnk1g3	Lbr	Lbx2
Hist1h1d	Ccsap	BC049635
Rcbtb2	Rhag	Kcnj15
Tfg	Comt	Ubfd1
Atp5o	Mpst	X9130011E15Rik
Clec2g	Derl2	Cbl
Gnal	Cyb5r3	Cyp2r1
Acsm3	Folr2	Cdc42bpg
Tubb5	Lfng	Bmpr2
Vps29	Trp53	Man2a2
Mapk14	Poc1a	Trio
Snx14	Mrpl42	X3230401D17Rik
Rsph1	Lipt1	Clec16a
Cldn23	Dmap1	Fry
Zbtb33	Tmod1	Rel
Palb2	Synj2bp	Bbox1
Nubp1	Mdp1	Hbegf
Aldh1l2	Nt5c3b	Phldb1
Aatk	Mrpl39	Mtss1
Clic5	Svep1	Parp6
Hyls1	Letm1	Zscan20
Lax1	Tmtc4	Zfand5
Ece2	Hebp1	Pde7b
Thoc1	Pycr2	Rbm15b
Myo5a	Stxbp1	St6galnac4.St6galnac6
Ndufa7	Gba2	Eng
Wdr82	Rdm1	Arhgef28
Sgta	Fam120b	Crybg3
Dda1	Agfg2	Gm14420
Mag	Hist1h3i	Pik3r4
Ppap2c	Cstad	Lrsam1
Srfbp1	Srsf1	Slc22a5
Atp5b	Mst1r	Cds1
Plcxd1	Yars	Vil1
4930523C07Rik	Actr6	Ubqln1
Zfp651	Mcm7	Fbxl3
Mast2	Amn1	Adcy5
H2afz	Crlf3	Rai1
Abcc3	Mefv	Ccny
Hey2	Aspm	Yap1
Depdc5	Hist4h4	Gatad2b
Cisd3	Slc25a38	Eea1
Arhgap6	Pigw	Cdh11
Fjx1	Cep76	Actn2
Hprt	Pqlc1	D10Wsu102e
D130043K22Rik	Cog1	Crim1
Neil3	Wrb	Soga1
Klhl18	Mus81	Huwe1
Spic	Dhrs11	Tctex1d4
Hist1h2ag	Sdhb	Son
Ubiad1	Aoah	Zbtb34
Fam171a1	Cenpj	Zyx
Atp2a2	Kdelr1	Ggt5
Sall1	Galnt10	Ankrd40
Acyp2	Tma7	Ufl1
Ranbp1	Tstd3	Cab39
Serpina1a	Ptrh1	Csf1
Prdx2	Hmgcl	Hlx
Mccc1	Sh3bp5l	Lrrc8d
Tuba1a	Tspan32	Ppp2r3d.Gm20783
Asf1b	Prdm5	D10Wsu52e
Rnf39	Mpp2	Csrnp2
Apc	Htra2	Ykt6
Foxk1	X9130023H24Rik	Twistnb
P2rx5	Spice1	Cep78
Pgm1	Oip5	Egr2
Myo1g	Slc6a9	Mbnl2
Gabarapl1	Cdc5l	Ankfy1
Phex	Plk1	Marf1
Nudt6	Arntl	Serpina3g
Hist1h4a	Snx24	Trrap
U2af1l4	Hmgb1	Ccdc50
Tmem59	Pdhx	Serpina1a
Lrdd	Gtpbp3	Hivep2
Tesk2	Kpna2	Plk2
Pola2	Gclm	Elk4
Vmn1r223	Mrpl34	Josd1
Cox4i2	Gpr176	Ccdc6
Nckap5	Ampd3	Tnpo1
Ltn1	Hypk	Nup210
Fancg	Rad51ap1	Itfg1
Car3	Rundc3a	Fndc9
Prkrip1	Polr2g	Cytip
G0s2	Frg1	Gpr157
Cenpa	Dnajc9	Tead1
Lsm2	Zfp157	Glyr1
Mast3	Iqcd	Top3a
Plk3	Cdca7	Fgd3
Gja4	Btrc	Maf1
Kctd14	Lrrfip2	Yod1
Bach2	Lrrc56	Pcdh9
Mmp8	AW209491	Ifitm10
Tfip11	Rheb	Dgkd
Gab2	Chmp5	Atf7ip
Lrr1	Sorbs3	Phlpp1
D3Ertd751e	Adcy10	Mknk2
Ccrl1	Arl1	Lcor
Nelfb	Gm1045	Lifr
5830415F09Rik	Gucd1	X2900026A02Rik
Axl	Hist1h4m	Arrdc5
Itch	Lin54	Dnajc30
Rgs4	Nme2	Grb14
Trib1	Topbp1	Ppp1r15a
Lage3	Hist2h2be	Ticam1
Smarcd1	Dazap1	Madd
9930021J03Rik	Capn1	Cyb561
Osgin1	Spsb3	Ipcef1
Pttg1ip	Dhrs4	Ralgapb
Foxr1	She	Sptan1
Purb	Cd4	Tifa
Rnls	Epb4.1l1	Eif4e3
Mfap2	Tsg101	Trpv4
Gabbr1	Cks1b	Ubn2
Fam101b	Tnfrsf4	Zeb1
Ccl28	Grin3b	Nap1l3
Tspan13	Exosc7	Usp24
Atp5j2	Fam219a	Atp11c
Stk38	Sumo2	Lemd3
Gtf2h1	Ccdc109b	Ccdc93
Dnm1	Echdc3	Ddx21
Nudt17	Trim12c	Foxj1
Trafd1	Ccdc36	Baz2a
Map2k7	D10Jhu81e	Ubc
Dpy19l3	Hirip3	Ankrd27
Scaf1	Klhl8	Btbd7
Ptpn9	Cdkn2d	Fbxl21
Pard6g	Cdk1	Tab2
Smarca2	Stx12	Slc9a7
Cfl1	Utp6	Dgkh
Diras2	Abca7	Stk38
Id4	Bche	Tcf7l1
Vps4a	Entpd6	Fam105b
Tmem41b	Sclt1	Tnrc6a
Fap	Pank2	Exoc6b
Xlr4b	Aanat	Rhov
Pogk	Gfod2	Ak1
Tmem218	Pyurf	Slain2
Epor	Coil	Nppa
Rps27a	Pml	Khdrbs1
Krt20	Nabp2	Tpk1
Kif4	Galnt12	Pcdhgc4
Gpx4	Fntb	Dab2ip
Tmtc1	Fbxo34	Srgn
Prnp	Reep4	Atrx
Slc26a1	Mastl	Nfat5
Tecpr1	Nt5dc2	Sik3
Gp9	Tagln3	Cacna1e
Eya1	Fermt3	Nfia
Dach1	Psmd4	Armcx2
Slc10a5	Rln3	Ifrd1
Cul4a	Kif11	X4930548H24Rik
Ccdc77	Psmd12	En1
Osr2	Sirt6	Hsf2bp
Tut1	Mxd3	Cd33
Map3k7	X1110008L16Rik	Upf2
S100a13	Elane	Bcl9l
Pcp4l1	Rnaseh2a	Rabl3
Zmym3	BC003965	Cul9
Haus1	Kng2	Lhx6
Timm9	Mast1	Smurf2
Epx	Thoc6	Slu7
Clec4e	Hmg20b	Raet1e
Hist1h4m	Atp6v0a1	Prrc2c
Spred2	Txndc12	Btg2
Acsbg1	Taf9b	Pde2a
Arhgap28	Rnf123	Cers6
Ccnd1	Psma6	Uaca
Echdc1	Gfer	Tmem67
Mib1	Cwf19l1	Atp7a
9430016H08Rik	Lor	Mdm2
Lsm7	Bcap31	Fgf3
Asb17	Suv39h1	Ppp2r5a
Ppp1r15b	Notch4	Ppp1r16b
Sac3d1	Angpt1	Wdr11
Jun	Psmg3	Dnajb4
Srsf5	Tomm40l	Fam73a
Adam17	Dus4l	Lrch1
Nrxn2	Nde1	Socs4
Fam101a	Ccdc40	Dhx33
Tubgcp5	Fancf	Wbp1l
Ckap2	Ndufb2	Slc36a1
Ndufa12	Zdhhc25	Fam43a
Stxbp3a	Procr	Farp1
Ddit3	Ifi30	Adam19
Hsbp1	Smagp	Btaf1
Thumpd1	Acn9	Rbm24
Hnrnpk	Rhot2.Wdr90	Ascl2
Pmvk	Wdr76	Syne3
Ccpg1	Armc1	Umod
Bub3	Laptm4a	Vmn1r58
Heatr1	Synpo	Cnot1
Slc6a6	Atp5d	Zfp51
Tlr2	Lin9	Gnptab
Lyve1	Dync2li1	Ptp4a2
Prdx3	Tek	Anapc1
Cep112	Atp5f1	Pde4c
Ankrd11	Psmb2	Dmxl1
Sars	Mxi1	Fbxo32
Bbs9	Myct1	Ctgf
Eml4	Sft2d1	Epha7
Crtap	Atg4b	Pcm1
Lsm10	Pdzd11	Arsg
Fgd3	Fbxo7	Ubald1
Cep68	Nudt21	Slc25a44
Pkp4	Zdhhc6	Suco
Abcb11	Nelfe	Zzz3
Lin7c	Fam110a	Slc25a30
Dnalc4	Rab8b	Asb2
Gm17296	Wnk4	Ltb
1810033B17Rik	Zfp811	Mcf2l
Vash1	Ankrd36	Gpr15
Dusp8	E2f1	Chd8
Reep1	Itgb3bp	Zmiz1
Tmem243	Brk1	Bloc1s4
2700029M09Rik	Zmat2	Snx18
Psmb7	Gpx1	Il1rl2
Ankrd61	Map2k3	Cdo1
Hist1h3b	Gcat	Atxn1l
Etfdh	Psmb1	Hes1
Rps8	Emc8	Mtmr10
Cenpl	Chga	Magi3
Mat2b	Arl13a	Egfl8
Hist1h2bj	Muc2	Srcap
Map1b	Iba57	Myo16
Arhgap44	X2810417H13Rik	Gpr64
Akap11	Cd82	Prss35
Sclt1	Sf3a2	Myo9b
Eogt	Ehd2	Dbndd1
Tnk2	Stk11	Fzd3
Gfod1	Dram1	Stk11ip
Nfkbiz	Gm14139	Pxn
Snrnp27	Lrdd	Ngfrap1
Ppp1r36	Fam210b	Fam222b
Rab23	Dnajc11	Dgke
Trim11	Tspo	Gpr161
Cd99l2	Raly	Lhfp
Ramp1	Tagap1	Mtrf1
Gm13242	Lgals1	E430025E21Rik
H2afj	Tpra1	Skil
F2	Nid2	Itgae
H2afv	Pnpo	Prpf38b
Ptma	Atp5j	Sirt1
2700094K13Rik	Spire1	Inpp5a
Aff1	Garem	Insrr
Macrod2	Nfyb	Nelfb
Pnma1	Aldh1b1	Faah
Gpd1l	Cnot3	Kif3b
Slc25a28	Rab5c	Pcsk2
App	Igflr1	Nmt2
Col28a1	Pdxp	Smad1
Cep78	Psmc4	Gpr132
Cnksr3	Adprm	Ing2
Thbs1	Ormdl2	Clcn1
Folr2	Mpc1	Casc1
Ilk	Mrpl11	Dync1h1
Zfp263	Atpaf2	Cabp1
Vangl1	Gorab	D930020B18Rik
Lrrc15	Grk6	Zfp407
Nat14	Ephb4	Ptpn21
Pla2g15	Wapal	Nr4a1
Ppp1r11	Hmgxb4	Aif1l
Egfl6	Agpat4	Enc1
Sgpl1	Cpsf4	Susd1
Taf7	Polr2e	Clcn6
Parp1	Ptpn20	Spg11
Dctn5	Lect2	Cblb
Dennd1b	H2.Ke2	Avl9
Thap7	Nucb2	Med22
Zfp868	Garnl3	Galk1
Srek1ip1	X8430419L09Rik	Ahr
Blm	Lmbr1	X1110057K04Rik
Clic3	Tac2	Cacnb3
Pds5b	Abcc3	Rnf32
Brix1	Fancd2	BC029214
Rad51	Rps21	Hr
Epb4.1l4a	Zfp428	Rnf180
Gnas	Nanp	Wdfy3
Nap1l1	Antxr1	Parp14
Ttc12	X4930430F08Rik	Sharpin
Ms4a1	Ubr7	Klk1b27
Kifc2	Lepr	Emcn
Cxcr7	Hist1h3g	Pip4k2b
Rpl12	Fn3k	Agpat9
Stmn1	Wdr62	Zfp619
Mmaa	Tmem177	Snx30
Map3k3	Abhd5	Pik3cg
Rps20	Rnf40	Ago3
Rfx4	Zfp322a	Tbl1x
Nrk	Nipa1	Pbxip1
Hcn2	Mdh1	Phf2
Dusp2	Srsf9	Smg1
Irf1	Relt	Thoc2
Birc2	Tfrc	AI661453
Dis3l2	Tmco1	Tmem100
Scaf11	Clec1b	Mss51
Mcm5	Itih1	Vps13b
Xxylt1	Znhit6	Gyltl1b
Greb1	Nfe2	Trmt10c
Rassf3	Fam109a	Txnip
Rpl21	Sh3d19	Cdc42se1
Slc9a3r2	Pole3	Eif5
Kdelr2	Ociad1	Mpdz
Sec61a1	Dhfr	Trim5
Insig1	H1foo	Clk1
Itgae	Gid8	Ikzf2
Fabp3	Zfp143	Slamf7
Mrpl33	Rars2	Nid1
Hs6st1	Rnaseh2b	Zfp472
Pou2af1	Lrrc63	Pcnx
Nme1	Daam1	E330009J07Rik
Wdr45	Cks2	Eif3c
Sh2d2a	S1pr2	Ankmy1
Gmnn	Trappc1	Cpped1
Mgam	Cebpe	Ankrd44
Nrg2	X2610008E11Rik	Fam71a
Flot2	Hist1h4f	Trpc4
Fam212a	Sh3tc2	Hhex
Jam2	Psmd10	Diras2
Klf13	Gfi1b	Ankrd50
Arrdc2	Ctsf	Bbx
Tmprss4	Hmgb2	Nt5e
Nedd4	Gm4951	Epc2
Pml	Plod1	Ptk2b
Rmdn3	Lamtor5	Lpp
Sema4b	Azin1	Commd2
Maml3	Gpr160	Zfp292
Samd9l	Hnrnph3	Snap29
Cd33	Mrpl35	Mxd4
Copb1	Mcrs1	Thada
Ppp2cb	Prr15l	Cd97
Arhgdig	Rnf113a1	Pde12
Trpm3	Fam173b	Cops8
Rnf44	Trim59	Hspa5
Tpgs2	Snrnp48	Asah2
Hs6st2	Ndufa1	Fam103a1
1810024B03Rik	Tmem59	Eps8
Psmc1	Aimp1	Tsc1
Anks3	Cr1l	Zmynd8
Tmem221	Fbln1	Snx5
Pradc1	Fdft1	Fgd6
Vsig4	Trmt11	Il13
Dhx36	Ccrn4l	Usp17la
D8Ertd738e	Yif1a	Traf4
Parp2	Fstl3	Clock
Pkdcc	Olfr267	Trim41
Enpp3	Stom	Dnpep
Zfp953	Ubap2l	Zfp658
Arf5	Zfp595	Foxn3
Grip1	Rfx2	Slc2a3
Iqsec1	Tspo2	Dyrk1a
Reep6	Med7	Cd84
Rasa3	Zfp414	Mll5
Smim13	Hist1h3h	Pom121
Il1rap	Fn3krp	Tox4
Skp1a	Plekhj1	X1190005I06Rik
Atp5s	Luc7l3
Ndufa11	Polr1e
Dhx37
3110052M02Rik
Gtf2h3
Epb4.1l5
Ocrl
Chi3l1
Orm1
Ski
Mrpl36
R3hcc1l
Vps8
Gucy1b3
Knstrn
Cdkn2c
Espl1
Tmf1
Wdr33
Sorcs2
Zbtb48
Hoxa4
Rfc2
Nrm
Cdkl1
Zfp942
Adi1
BC028528
Fam188b
Pgam1
Nckap1l
Nrn1l
Specc1l
Tnfsf13b
Zfp111
Ppfibp1
Mtfr2
Hcfc2
Unc119b
1810055G02Rik
Twsg1
Dcakd
Mat2a
Cdk2ap1
Poln+Haus3
Vrk3
Secisbp2l
Samd4b
Cdadc1
Rpl22
Irgq
Rccd1
Pcnp
Exosc9
Trpc5
Fgfbp3
Uaca
Nlrc5
Yme1l1
Hexim1
Sirt6
Tmem123
Hdhd3
Tubb4a
Lifr
Zdhhc6
Tnfaip3
Jarid2
Tmem258
Paxbp1
Uqcr10
Ebf1
Trim44
Fabp4
Cand1
Zfp207
Ephb4
Armcx6
Pramef8
Chtf18
Gas2
Actl6a
Fndc3a
Zdhhc12
Ring1
Smarcb1
Zfp871
Rfc4
Klf7
Rad1
Ms4a6d
Unc13c
Sft2d1
Uso1
Cnot4
Dicer1
Adh1
Icam2
Gbp2
Zfp707
Adck3
Tnfrsf26
Rit1
Klrb1c
Zfp963
Mrpl22
Mest
Terf1
Cyp4f13
2310057M21Rik
Gpd2
Junb
St18
Tex9
Kat8
Plg
Tmem223
Papss1
Zfp2
Ddx17
Eprs
Rnaseh2a
Atp6v0b
Zdhhc13
Nop10
Spdya
Tial1
Exosc5
Hist1h4h
Sptlc1
Homez
Mitd1
Mapkapk2
Zc3h12a
Chst13
Ifitm1
Eln
Stx5a
Rpl23a
Pithd1
Nelfcd
Galnt9
Dcps
6330408A02Rik
Sytl2
Gtf2i
Nsun7
Trmu
Dleu7
Tac2
Eif4e
Agphd1
Slc38a1
E430018J23Rik
Hivep1
Ablim1
Ubash3a
Zbtb43
Ncapd3
Aoah
Sash3
Upf1
Procr
Ppox
Nup43
Akna
Gli3
Zyx
Gpr146
Spata24
Thbd
Ogfr
Akr1a1
Dkkl1
Myl10
Vcam1
Carns1
Foxred1
Slc22a17
Sfrp2
Nprl2
Bcl2l2
Ccdc88c
Ccr5
Ttyh2
Insr
Cdca3
Pus7
Trmt44
Hyou1
Nudcd1
Sh3d19
N4bp3
Dyx1c1
Hist2h2be
A530054K11Rik
Ndufs2
Gapdh
BC055324
Afg3l1
Sapcd1
Ppa2
Mrpl20
Hist2h4
Elof1
Cxadr
Arfgap1
Pcgf1
Adcy4
Rps25
Mpi
Zfp595
Snrnp25
Foxj2
Nfkbid
Gas7
Rhot2+Wdr90
Lrrtm2
Mrpl45
Clec2i
Nmral1
Hddc2
Arhgap10
Atf7ip2
St3gal3
Phf12
Fbxo44
Slc12a7
Wdr83
1700056E22Rik
Sdad1
Depdc1a
Mfsd2a
Bst2
Psmb1
Xpr1
Fstl3
5830418K08Rik
Mpv17l
Eif2b5
Kifc3
Zmat2
Polr2g
Usp3
Lin9
Tfe3
Bre
Ptpro
Sars2
Abcg4
Ccdc167
Cul4b
Ptrh2
Matr3
Padi4
Upp2
Fam211b
Cdc26
Gnl3l
Ptprj
Cmtm2a
Ube2c
Cdkn2aip
9430020K01Rik
Tulp2
4921507P07Rik
Crispld2
Zfp639
Psmb3
Mcee
Tmem38a
Nudt18
Gm6377
Tacc2
Pcyt1b
Akr1b3
Frat2
Stip1
Sptssa
Adra2b
Arhgap30
Ccdc61
Dhx16
Phactr2
Fbxo18
Sub1
Snupn
Tle3
Fkbpl
Lipt1
Nt5e
Gm21992
Cox19
Fads3
Soga1
Aldh5a1
Ankrd33b
Mmgt1
Gnao1
Mafk
Ube2d4
Hist1h4c
Fuom
Ctnnal1
Slmap
Cited2
Adtrp
8030474K03Rik
Sec61b
Lgi2
Nanos3
Sdccag3
Fndc3b
Gimap6
Hlx
Tanc1
D930020B18Rik
Zfp551
Col1a1
Cyp46a1
Mtfmt
Uba3
Pi4ka
Olfr267
Prss51
Akip1
Gstt4
Lrrc16b
Apold1
Apoc4
Zbtb3
Gng2
Dcun1d3
F10
Man1c1
Prkcdbp
Smpd2
Adra2a
Gh
Gzmm
Mapk6
Mtmr1
Rpp25
Eef1b2
Cpne3
Usp49
Mtmr10
Mrps22
Pcdh8
Csrp1
Asap1
Rbm3
Fam184b
Dph2
Txn1
Rasd1
Melk
Izumo1
Rheb
Eif4e2
Pip4k2b
Acaa1a
Pi16
Tpra1
Plekhn1
Zfp672
Oscp1
Slc22a15
St8sia6
Fnbp1l
Vprbp
Fam45a
Srp9
Camsap1
Elp5
Luc7l3
Kif3c
Rnf141
Iigp1
Cdc42bpb
Gch1
Cblc
Inhba
Snrnp200
9930111J21Rik2
Sfxn5
Lrrc8d
Tfpt
Hspbap1
Oas1e
Trim21
Uhrf1
Fbxw11
Bsn
Dnajc16
Acap3
Nfyc
Chmp4c
Zfp511
Hbq1a
Ccdc25
Btn1a1
Hint1
Gdf2
Pard3b
Mtrf1
Csnk1d
Prkar2b
Asph
Rpl3l
H2-Ob
Stoml1
Csad
Clcn5
Zbtb38
Sapcd2
Ppapdc1b
Metap2
Ralgapb
Armcx4
Thada
Plekhb2
Cyhr1
Efemp1
B3gnt8
Zswim3
Klhl32
Kif18a
Smim6
Nup188
Atp1a3
Arhgap33
Mmp10
Eif4e3
Spast
Zfp574
Ppm1f
Hsd11b1
Zwilch
Secisbp2
Tph1
2510009E07Rik
Rbm17
BC056474
Baz2a
Man2a1
Cyth2
Igsf23
Eif3c
Katna1
Fam207a
Ovol2
Gm3604
Alg10b
Ube2f
Dnajc13
Cyp2r1
Atxn7l1
BC018507
Cybb
Tmed7
Sult1d1
8430410A17Rik
Calml4
D730039F16Rik
Tubb2b
Gen1
Gpx8
Irs3
Morc3
Slc6a20a
Uck2
Lap3
Awat2
Ankrd37
Smyd4
Slc25a10
Zfp36l1
Slc4a7
Stk33
Btrc
H2afx
Haus7
Tmie
Adam32
Lzts2
Rabgef1
Acpt
Gje1
Pdcd1lg2
Sertad3
Grap
2310011J03Rik
4833420G17Rik
Wbp2nl
Cldn3
Rgs8
Fubp1
4930447C04Rik
[truncated: 1,002 more rows]
